# Supplementary material for: Liver-targeted Angptl4 silencing by antisense oligonucleotide treatment attenuates hyperlipidaemia and atherosclerosis development in APOE*3-Leiden.CETP mice
Source: Cardiovasc Res. 2024 Sep 11;120(17):2179–90. doi: 10.1093/cvr/cvae195 (PMC11687395; doi:10.1093/cvr/cvae195)
Supplement: cvae195_Supplementary_Data [file cvae195_supplementary_data.zip]

Archive with 6 entries (6 files):
- In het Panhuis & Modder - Angptl4 ASO_supp_revised_clean.docx
- MS_Figure S1.pdf
- MS_Figure S2.jpg
- MS_Figure S3.pdf
- MS_Figure S4.pdf
- MS_Figure S5.pdf
